# Supplementary material for: Meningococcal Outbreaks in Tertiary Education Settings in the United Kingdom: Lessons from the 2026 Kent Cluster for Surveillance, Vaccination Policy, and Institutional Preparedness in Sub-Saharan Africa—A Narrative Review
Source: Infect Dis Rep. 2026 May 26;18(3):51. doi: 10.3390/idr18030051 (PMC13299946; doi:10.3390/idr18030051)
Supplement: Supplementary file 1 [file idr-18-00051-s001.zip]

Archive with 1 entries (1 files):
- idr-4239362-supplementary.pdf
